# Supplementary material for: Three years of wastewater surveillance for new psychoactive substances from 16 countries
Source: Water Res X. 2023 Apr 6;19:100179. doi: 10.1016/j.wroa.2023.100179 (PMC10151418; doi:10.1016/j.wroa.2023.100179)
Supplement: Supplementary file 2 [file mmc2.xlsx]

## Sheet: Table S4
Compound (Internal Standard)	Date	AU1	AU2	AU3	AU4	BE	BR1	BR2	BR3	CA	CN	CY1	CY2	ES1	ES2	ES3	FR	GR	IS	IT	KR	NZ1	NZ2	NZ3	NZ4	SE1	SE2	SI1	SI2	SI3	SI4	US1	US2	US3	US4	US5	US6	US7	US8	US9	US10	US11	US12	US13	US14	US15	US16	US17
Eutylone (MDMA-d5)	2021-12-23
mg/day/1000 people	2021-12-24
	2021-12-25
	2021-12-26																															0.43
	2021-12-27																															0.3							0.19					0.03	0.14
	2021-12-28																							4.13								0.37		0.17							0.45			0.04	0.07		0.04
	2021-12-29					0.243678									0.04								30.68	12.94	6.87							0.26							0.75					0.01	0.03		0.11
	2021-12-30					0.37642				0.02					0.08								20.16	11.86	8.84							0.14
	2021-12-31					4.27628		0.43		0.02					0.09			0.02		0.12		22.69	36.27	4.06	10.51			1.62	4.37			0.14
	2022-01-01	0.01	0.02			0.676218				0.03					0.11			0.03			1.71	34.46	30.84	3.82	11.81			0.29	0.94	0.06		0.3
	2022-01-02					0.249295				0.06					0.14							43.82	10.87	12.66	37.34			0.32	1.2	0.06		0.32		0.35	0.05					0.06	0.29
	2022-01-03					0.144815				0.04					0.04							18.5	4.76	4.06	15.66					0.06															0.02		0.03
	2022-01-04					0.176445									0.04								3.99						0.4					0.18					0.36		0.4
	2022-01-05
Mass loads (mg/day/1000 people)
3-MMC (MDMA-d5)	2021-12-23
mg/day/1000 people	2021-12-24
	2021-12-25
	2021-12-26																																									0.06
	2021-12-27																																											0.52			0.33
	2021-12-28																							2.90438				58.6				0.44824		0.19							0.46		0.74
	2021-12-29					6.33065								5.83244	22.51	0.499593	6.6			11.07				2.16098				98.11		8.68		0.496423					0.41
	2021-12-30					6.28535								3.15903	21.64	1.14032	37.44		1.61	7.49								74.03		13.59		0.601704						2.35
	2021-12-31					25.6663								0.138542	98.88	2.10341	21.38	0.99		11.35						43.17	17.83	85.03	20.19	22.8		0.637738
	2022-01-01					11.2352								1.58469	103.66	2.59228	35.38	0.78		18.34				2.36189		6.87	29.11	116.28	6.49	37.95		0.500249					0.22
	2022-01-02					7.04471								2.19083	76.71	1.05215	21.63	1.59		21.68						4.01	8.94	93.29	6.96	17.26		0.909216		0.17	0.42			3.9			1.33
	2022-01-03					2.94893								1.75174	39.47	1.14801	20.62	1.23		21.04						8.23	2.8	57.91		16.91												0.3	0.56		0.37
	2022-01-04					8.59294								2.28137	12.55	0.0352349	16.17	0.68									4.92												0.29		0.43
	2022-01-05
Mitragynine (MDMA-d5)	2021-12-23	12.11	7.29	7.15	14.72
mg/day/1000 people	2021-12-24	6.42	7.4	11.55	36.6
	2021-12-25	4.46	12.52	13.63	13.68
	2021-12-26	4.09	8.47	15.61	25.68																											53.86										500.2
	2021-12-27	3.66	7.29	13.98	16.86																											61.97				1041.22			1063.5					520.15		17.06	547.45	341.94
	2021-12-28	7.15	8.71	12.49	37.2				0.05											0.03				0.96				20.9				455.66	144.15	95.23							451.8		1707.35	328.4	93.92	62.39	317.85	810.48
	2021-12-29	0.15	10.44	10.66	13.01	1.50121	23.09		0.06	2.15		0.03	0.01	0.02	0.02					0.03	0.03					115.84	394.8	7.11				425.42	49.09		561.54		2984.3		1745.4					463.91	12.54	11.84	357.15	95
	2021-12-30	0.19	9.53	16.52	13.89	1.96638	13.57		0.05			0.04	22.48	0.02	2.07			1.58		0.03	0.03					59.97	564.14	9.39				507.79	547.35				1623.81	1334.63		1734
	2021-12-31	5.53	5.63	13.07	10.18	2.36565	13.99		0.05					0.02	1.02			1.19	12.83	0.03	0.03	4.97				38.71	559.43	24.66				376.76	1038.07
	2022-01-01	4.95	16.42	14.15	11.34	2.13801	8.87		0.04			0.02	0.01	0.02	0.02			1.45	5.28	0.03	0.03	12.72		1.01		508.72	435.05	7.89	7.53	8.63		590.5	1090.59			4979.33	1623.8						2279.29
	2022-01-02	2.67	12.95	17.32	31.1	0.880559	17.68		0.05	2.71		0.02	0.01	0.02	0.01			1.95	5.62	0.03	0.03	4.57				56.8	84.36	41.22	67.57	12.87		682.94		308.18	622.8			2277.2		796	289.02
	2022-01-03					1.25673	20.66		0.05	1.33		0.02	45.38	0.02	0.02			2.09		0.03	0.03			0.96		53.3	117.21	15.39	6.76	9.14					608.43	719.79	1007.45			1422		759.26	1692.2	71.82	214.14	55.92	250.57
	2022-01-04					1.59808	23.22		0.05	3.71			0.01	0.02	0.02		4.19	1.75	5.21		0.03				7.2	26.77	89.87			5.06				275.06					1863.7		346.3	632.7
	2022-01-05								0.04
2F-DCK (MDMA-d5)	2021-12-23
mg/day/1000 people	2021-12-24
	2021-12-25
	2021-12-26
	2021-12-27																																															11.8465
	2021-12-28
	2021-12-29									0.200303	8.69877			0.0963493	0.885261		2.27322
	2021-12-30										9.15619			0.165892	0.914019		4.05334		6.41405
	2021-12-31									0.805258	6.99811				4.67306		1.68522		1.92161													1.6312
	2022-01-01									0.753951	4.52724				4.88258		2.61119			0.1955												0.812009
	2022-01-02									0.893522	7.20164			0.0829083	4.70632		3.67326		0.983877	0.46603
	2022-01-03										3.25058			0.1118	1.98564		1.58752		1.7428
	2022-01-04									0.345653	9.30601				1.10104		3.78554
	2022-01-05
Etizolam (MDMA-d5)	2021-12-23
mg/day/1000 people	2021-12-24
	2021-12-25
	2021-12-26																															0.84
	2021-12-27																																														0.400998
	2021-12-28																																1.2974	1.02434									0.5299
	2021-12-29																		17.9259	0.565249	0.596551				0.51																						0.400998
	2021-12-30																		21.6297	0.564171	0.605665											0.742182	1.26783
	2021-12-31																		20.4356	0.558837	0.576195	0.198357											1.8962
	2022-01-01									1.53564									19.4109	0.571065	0.592533												5.89558
	2022-01-02																		19.2074	0.509385	0.597403						0.543096						3.33775
	2022-01-03																		20.0963	0.528304	0.57152					0.74976	0.526708						2.11058
	2022-01-04																		20.6565
	2022-01-05
Clonazolam (MDMA-d5)	2021-12-23
mg/day/1000 people	2021-12-24
	2021-12-25
	2021-12-26
	2021-12-27
	2021-12-28
	2021-12-29																		0.108874
	2021-12-30
	2021-12-31
	2022-01-01																		0.0990646
	2022-01-02																		0.00806088
	2022-01-03																		0.00803706
	2022-01-04																		0.00747013
	2022-01-05
Mephedrone (MDMA-d5)	2021-12-23
mg/day/1000 people	2021-12-24
	2021-12-25
	2021-12-26
	2021-12-27
	2021-12-28																							1.47156
	2021-12-29														1.08661									0.357053
	2021-12-30														1.64894									0.265662
	2021-12-31														5.23087									1.62476
	2022-01-01														5.898							0.169047		1.74433
	2022-01-02														5.18669							0.00263038		0.290362
	2022-01-03														2.5196									1.44854
	2022-01-04														1.25096
	2022-01-05
N-ethylhexedrone (MDMA-d5)	2021-12-23
mg/day/1000 people	2021-12-24
	2021-12-25
	2021-12-26
	2021-12-27
	2021-12-28
	2021-12-29					2.09223									1.32891
	2021-12-30					2.28162
	2021-12-31					2.3748									1.56445												489.8
	2022-01-01					0.923055									2.32942												58.6876
	2022-01-02					0.2751									1.81965												5.68336
	2022-01-03					0.312152									1.89832												6.33926
	2022-01-04					0.495063																					6.16963
	2022-01-05
Methylone (MDMA-d5)	2021-12-23
mg/day/1000 people	2021-12-24
	2021-12-25
	2021-12-26
	2021-12-27
	2021-12-28
	2021-12-29
	2021-12-30
	2021-12-31
	2022-01-01
	2022-01-02														0.170198
	2022-01-03														0.199982
	2022-01-04														0.127443
	2022-01-05
		Red values: Values below Limit of Quantification; calculated as midpoint of Limit of Detection and Limit of Quantification
		Grey cells: samples not collected on these days
		White cells: samples collected on these days, but values below Limit of Detection
